# Supplementary material for: Exploring interactions of Aliivibrio fischeri with water-soluble polymers using bioluminescence and Raman microspectroscopy
Source: PLoS One. 2025 Sep 16;20(9):e0330775. doi: 10.1371/journal.pone.0330775 (PMC12440198; doi:10.1371/journal.pone.0330775)
Supplement: S4 File — (XLSX) [file pone.0330775.s004.xlsx]

## Sheet: info
Supplementary Material S4: Complete raw luminescence spectra of all negative control samples.
Excel spread sheets show the raw luminescence spectra of the negative controls.
k= kilo (PAM40k means, for example, PAM with 40,000 g/mol molecular weight).
w/o = without
#1/#2 = number of replicate

## Sheet: without polymer contact
concentr. [%]	negative control (w/o polymer)										negative control (w/o polymer)										negative control (w/o polymer)										negative control (w/o polymer)										negative control (w/o polymer)
time [min] >	30		60		90		120		150		30		60		90		120		150		30		60		90		120		150		30		60		90		120		150		30		60		90		120		150
wavel. [nm] v	#1	#2	#1	#2	#1	#2	#1	#2	#1	#2	#1	#2	#1	#2	#1	#2	#1	#2	#1	#2	#1	#2	#1	#2	#1	#2	#1	#2	#1	#2	#1	#2	#1	#2	#1	#2	#1	#2	#1	#2	#1	#2	#1	#2	#1	#2	#1	#2	#1
460	219.44	63.0573	109.672	227.952	-321.644	-171.918	-312.875	-156.541	-92.3017	128.889	-372.761	-24.5285	-342.694	-29.2153	152.315	159.122	170.909	387.965	-84.4465	-40.4743	68.0354	52.3154	301.198	50.2745	285.135	-10.3194	18.3408	19.6718	179.805	-155.68	-101.502	14.011	84.9405	150.777	250.809	58.7925	73.0347	14.628	-208.69	46.4406	-255.315	-110.491	-86.1217	220.77	-95.3271	382.874	-130.805	141.591	88.9823
462	145.365	129.034	-166.554	-106.861	-24.0621	213.051	-140.492	-128.543	-112.571	-233.822	42.1986	-160.572	90.5912	100.635	241.074	-14.37	118.121	-50.2597	-69.0076	61.144	-18.3216	182.384	191.059	9.14039	-21.5292	334.165	61.138	-314.043	19.2353	235.327	-176.983	-52.424	37.9226	106.408	-41.3291	299.151	116.094	8.01295	35.9033	88.9401	23.214	69.0431	196.372	-77.6719	355.518	288.517	303.332	164.361	-117.554
464	-128.041	86.7519	-26.6527	20.0378	8.42184	-18.1452	-262.694	-231.112	87.4731	134.366	-36.8888	-53.3519	383.833	41.9789	284.934	100.759	-222.601	-20.0583	50.0144	-65.9263	236.857	-303.111	128.686	226.676	161.024	-155.46	296.606	-4.88766	-86.7847	68.2254	-272.724	-347.907	-121.448	143.246	-152.039	55.3049	125.545	-83.9925	-18.8465	-20.1418	-218.881	30.8924	-374.152	361.105	250.442	-67.5357	36.8469	-141.844	174.439
466	168.089	184.497	137.214	184.014	-218.296	-71.4199	-141.595	-617.595	-48.7911	80.1528	105.656	-150.968	39.4831	276.921	302.358	-171.943	36.7488	-146.383	-0.226029	97.8973	-207.941	126.834	310.962	223.355	50.8722	85.7814	71.4002	-33.8916	136.358	-27.124	-250.005	-139.348	306.903	170.19	228.209	45.4754	360.465	104.518	-181.198	-11.0616	-9.16156	-323.575	236.994	-89.5615	692.496	170.477	164.967	-203.862	18.0918
468	161.283	77.3339	7.05313	-134.191	-118.799	44.2269	-324.058	-319.109	22.6951	-58.0284	-353.056	-89.9573	287.057	-13.4734	158.317	15.8283	509.666	149.585	-322.987	-10.5281	-168.766	-129.967	498.469	-87.254	72.6033	-116.287	-189.98	47.0502	174.934	-40.188	-454.363	-286.53	180.952	69.4547	497.307	138.59	81.8826	77.8375	118.77	220.468	-99.7353	-24.0847	95.6992	323.638	278.159	-105.209	218.743	159.043	73.5488
470	164.273	114.188	-107.615	-33.0363	-16.8241	60.9569	-151.64	-76.7067	-206.896	-260.011	-234.845	-17.8847	114.647	-70.9488	14.1329	80.8766	-361.106	-133.054	345.573	-221.45	-159.889	-62.8586	105.767	-24.36	439.703	57.1828	-26.1044	274.439	153.743	-272.068	-165.63	-411.027	38.8295	7.66759	-258.677	383.174	402.036	3.95404	192.115	-189.722	38.8281	5.63337	-100.105	157.325	-54.1873	168.847	233.974	19.9793	-57.565
472	230.073	74.1765	-12.7867	94.5996	-42.3943	-113.663	-29.5931	-72.4839	-190.673	-28.4254	-267.675	-76.2134	-36.3095	198.78	78.8279	-17.6874	74.9588	116.648	-34.2438	494.256	-374.917	30.9459	227.482	140.005	-69.8604	109.458	50.8804	301.832	-417.174	-409.879	-191.638	64.7267	293.804	216.267	259.076	-97.1885	96.003	349.822	-276.7	-102.132	4.01508	-162.227	162.453	366.462	-53.5823	-142.681	185.228	166.359	314.623
474	76.6076	128.225	19.0857	130.783	37.1006	-114.952	-348.643	-119.561	-80.8637	13.8722	20.9608	254.245	141.06	-59.0727	103.265	472.104	-10.0113	-148.623	-31.2103	51.9038	109.898	-230.75	41.6479	413.329	499.624	-276.905	58.288	324.22	-47.1535	73.0154	-168.096	-217.422	109.935	-165.739	236.028	227.285	189.315	-130.685	380.174	-187.343	-262.302	-32.3374	43.9366	86.8832	82.595	128.754	284.391	-129.368	105.954
476	131.791	90.1886	158.08	-13.0979	-7.3244	-31.16	-25.6484	15.5778	-340.439	-125.928	-96.3795	-200.135	113.031	214.265	255.257	331.383	-94.8702	108.318	-164.98	-190.059	-282.352	-490.763	65.5525	196.507	-33.76	78.9443	246.292	-90.9166	-207.329	21.1911	-140.914	-81.6813	372.041	-103.252	105.463	55.1689	225.902	20.4806	-325.787	106.885	-50.4601	-79.087	360.938	95.4263	-55.0881	205.158	179.03	68.3763	25.7427
478	43.5765	80.6925	-142.881	-16.14	-26.5811	-128.272	-116.38	-192.534	58.2382	34.0404	-54.7189	187.742	186.222	-79.0116	164.142	189.109	-130.811	-436.676	140.142	65.2282	-218.724	-228.602	225.437	39.6774	115.719	295.637	5.27677	201.255	-151.231	-29.8049	-74.6434	-341.036	-126.457	503.796	61.5118	219.576	172.196	208.331	-198.012	148.389	-72.3425	-400.856	-3.92445	357.654	335.555	-149.362	194.597	-33.0166	-328.103
480	-18.3271	41.8275	-29.4034	7.68059	64.4291	-125.255	104.929	-58.7591	-231.938	33.7953	-49.5233	-86.0254	283.339	14.7508	-491.057	327.784	80.9123	-71.4293	-468.709	-130.038	42.6936	-18.2933	-102.861	16.6065	45.5442	35.8006	136.735	-155.942	-126.581	208.304	49.8921	-108.518	23.3789	319.415	-30.468	-66.2985	372.855	-296.915	79.5628	-128.793	-128.1	-152.996	301.741	86.4175	23.0462	140.234	323.106	88.8913	121.38
482	156.973	67.4305	-36.9244	-72.0228	-69.5483	-64.0078	-115.205	72.5279	70.1796	-190.266	-16.3665	-19.7538	-102.006	-3.78892	4.37789	216.348	92.7367	-165.63	-68.3689	36.6593	-121.525	-134.041	68.7294	74.616	-56.4166	54.5343	-209.472	51.7373	-272.746	-86.8382	53.8947	-26.7774	324.602	192.593	74.9622	80.2681	145.756	261.976	364.813	-261.392	94.3485	-176.684	60.8182	180.054	15.3664	-50.0951	205.148	307.943	240.339
484	231.738	235.345	22.2324	-11.3007	65.6071	-163.2	140.197	-34.6827	-79.5627	0.988036	-341.32	262.696	96.6952	116.127	36.8546	-101.045	262.019	-71.0505	-104.809	87.8419	0.925279	305.344	9.92832	161.925	352.771	35.1867	40.4553	-42.0159	21.0012	277.316	16.0486	-11.9962	38.9036	-97.7546	-80.1674	180.063	-131.134	79.2239	204.147	-88.6591	-93.0771	-122.831	98.8304	131.951	308.434	251.066	122.726	-62.3323	82.4817
486	114.367	82.116	47.2387	114.679	3.67723	-170.683	36.8268	-257.761	-40.7693	-28.0195	-63.475	-169.105	247.421	302.707	-62.3754	-67.659	-58.4766	-109.938	-174.278	-8.07393	-84.2869	-343.761	231.789	178.209	235.156	326.311	62.2838	-98.5676	68.0756	-263.747	-177.53	55.497	29.2428	145.348	149.374	-263.646	48.013	-42.2292	50.8564	-68.2707	-199.898	49.4162	33.8164	-33.9541	-74.7691	-78.719	46.7706	81.9214	49.4117
488	73.4709	76.2815	-35.0268	-82.7632	-8.26598	-35.9063	7.3709	-295.108	-45.4986	-80.922	57.5626	163.801	168.382	192.067	160.859	142.714	-13.0297	103.893	178.077	-62.4076	6.94084	-297.219	24.6616	261.587	371.144	202.037	-215.741	-95.018	-19.7086	30.4468	-345.459	-167.084	43.3341	91.3342	-2.69299	284.755	292.03	139.598	-290.367	15.2428	-326.873	153.697	119.503	462.883	195.305	-89.1926	81	-60.8179	61.9234
490	122.226	-70.9413	-81.1909	40.5072	-75.3917	-41.0056	-190.762	-76.726	-69.3625	-40.5929	-224.141	98.0594	317.601	-159.632	51.7003	-13.1108	78.6841	-70.5511	37.4342	87.8685	78.6924	55.2429	227.75	99.1381	124.753	65.5591	-94.2148	-116.194	203.187	-276.503	-174.677	-108.797	124.01	204.477	57.3483	220.767	-54.2042	-29.1411	-120.285	42.7303	19.397	51.401	179.578	276.655	164.834	50.8897	107.162	159.405	57.9891
492	71.5388	130.697	-122.938	-56.5383	-105.597	24.8484	21.5048	-195.758	-83.4089	41.4605	-149.387	-212.916	135.317	136.827	-211.949	58.1882	-32.1331	7.19026	-170.508	1.89186	-175.495	-5.0306	-139.863	246.41	123.663	-77.2535	166.403	75.1499	13.244	-204.948	35.9144	-176.557	-57.1404	115.019	37.4274	-139.462	-89.591	197.045	-8.39943	-37.7472	-61.15	140.017	157.901	15.3621	57.0968	150.967	12.8171	174.775	-26.5855
494	156.766	103.317	-62.888	-16.0288	113.932	125.065	-69.5889	-161.715	12.4405	41.5669	-36.6591	-147.057	134.225	262.183	58.1692	75.1554	31.0725	-5.03442	25.2882	-197.505	-136.35	217.875	-85.234	112.048	-33.8806	-23.3821	156.42	176.094	152.716	-132.162	92.1398	-374.891	69.6267	-47.9582	97.5448	68.2719	17.5876	-75.9071	181.531	245.406	148.726	121.205	123	61.3718	-116.298	172.466	-20.9873	316.748	73.5956
496	57.0773	185.001	-17.6173	-31.9992	-117.915	59.1975	-151.131	-124.637	4.74562	-209.034	0.53867	-45.2099	325.291	374.629	353.721	71.3313	90.9541	188.344	-207.367	67.0257	-78.4608	31.3844	193.298	114.587	226.515	99.5043	232.253	122.548	53.106	-194.544	-153.48	-115.349	-8.03689	128.31	-248.31	36.0057	235.122	-6.48656	-55.5786	27.8532	114.995	41.0063	-136.749	250.647	-134.256	25.8554	106.331	-6.83801	-53.9307
498	78.3849	78.8987	-40.8327	-16.5478	106.792	30.011	-14.6663	-77.9593	-2.64662	-123.99	-29.1982	-106.39	79.4755	65.7188	88.2201	26.0581	50.4535	166.109	-290.046	-11.8361	51.0695	-110.464	87.4964	135	166.858	109.665	-311.864	280.983	145.39	8.77217	14.6407	-12.7498	57.922	229.559	-25.432	261.077	-120.761	232.664	-56.2514	-37.5575	-208.295	227.522	104.402	294.321	324.754	-207.41	68.1959	49.6435	-8.49667
500	77.338	186.198	-43.7885	-140.323	65.7829	-1.44686	-182.543	96.4677	200.106	73.9754	54.777	-67.0783	113.831	53.8319	142.654	208.919	175.474	19.5754	-145.615	64.1918	42.5166	78.0387	222.705	149.694	-205.894	89.4974	113.326	-118.051	25.1042	76.2411	-79.2747	-29.5182	153.915	201.641	-49.593	-231.961	286.289	118.829	-104.764	33.1414	-79.1268	-95.8474	113.629	177.65	146.042	169.414	-232.447	-75.8135	189.546
502	89.473	44.4903	12.5936	-97.6631	22.7095	-61.1656	-2.24153	-49.5871	90.7408	-127.265	-123.357	-139.552	18.9444	120.748	-19.8602	243.011	-6.26786	286.332	-115.901	116.253	-15.8732	-230.957	354.699	20.3258	90.9692	76.8628	139.422	-44.2228	-138.116	-50.9847	-77.0663	212.21	208.586	198.556	27.4804	192.039	-81.9342	-49.4061	-105.455	127.027	57.3451	-88.3052	201.78	145.927	276.655	78.9356	-210.519	157.009	-195.49
504	107.439	143.076	15.4214	128.958	8.36558	-114.96	-53.2764	2.37684	98.3662	-178.452	125.397	-95.5749	227.044	126.755	156.395	-186.959	-178.036	113.019	-52.9443	-125.267	-86.8162	-61.4494	480.79	-216.411	324.961	20.8182	-125.372	-5.78533	-180.145	-64.1024	-68.064	-271.47	187.109	169.865	-88.7445	-5.46907	116.25	45.3167	38.9166	-74.4719	-36.6674	-9.8372	111.466	96.1469	7.76742	92.036	-36.4434	106.679	205.438
506	24.5929	120.734	30.2328	-75.452	-85.6122	113.413	-50.7128	-114.218	47.6913	-89.44	-124.416	46.6997	-42.1195	39.4658	-22.1792	-92.9378	70.6055	-131.448	23.4062	-80.5001	-6.36436	11.7211	61.223	243.365	-57.4428	240.503	206.813	57.031	-49.0321	-6.07911	-113.065	-91.0951	273.23	252.354	-63.1339	19.8355	-184.407	74.9184	-246.773	82.7172	126.3	168.294	13.1128	19.2656	195.509	102.12	-44.4416	139.219	-66.4409
508	108.601	76.099	139.612	-9.67208	75.9684	-73.688	-222.517	-77.3197	117.68	-73.3351	-158.345	-49.16	-15.1041	122.949	-84.479	68.4093	158.013	34.8745	-174.15	170.106	14.4387	-60.9127	94.4054	155.294	236.164	-28.0209	87.6906	127.256	87.9237	352.238	-106.333	-60.9823	65.1088	-112.992	267.104	17.8729	-216.276	-28.1735	114.467	-70.3252	-35.0182	159.435	78.2625	131.305	16.2345	117.572	226.051	-65.7338	-64.9043
510	103.751	-26.3578	18.6335	-40.3714	-96.2811	10.2231	-61.8782	43.7881	-32.0471	-123.603	-222.667	-213.406	370.067	147.019	327.774	201.321	9.60839	44.0323	93.6031	-112.824	43.4971	6.93213	-106.431	370.374	64.3887	-34.4547	-105.22	-80.685	15.9973	34.9947	-13.9871	-6.28021	200.983	88.1082	-64.3037	14.5043	-18.0562	138.351	-60.7572	-126.89	-109.882	-130.242	31.0772	115.738	-298.097	67.5947	125.812	218.91	-92.3901
512	-178.082	-35.7194	35.572	-2.51697	-85.536	-148.435	-132.997	-103.325	-98.8652	28.1876	-66.5353	169.973	-119.928	26.9407	-90.2692	235.365	-224.811	43.5467	98.6931	104.555	-102.646	-88.675	12.1128	168.713	35.4042	56.7817	31.475	27.3444	246.609	55.9128	256.317	-2.42102	-157.365	-15.6609	-145.403	183.919	-198.652	69.6757	2.5002	49.4596	-147.924	105.439	125.982	-36.4416	170.464	59.7938	-147.712	60.9073	-37.0596
514	60.2922	121.827	-58.5445	101.843	-56.6754	-95.2959	-29.4559	-281.718	-76.0884	26.0878	-119.424	-29.8369	-137.021	152.492	167.987	22.9799	19.2931	52.5218	146.279	50.2803	73.9019	-69.1011	58.4076	221.134	-306.981	171.982	95.0137	66.6763	-187.392	-123.535	-45.7741	-154.376	305.044	171.37	48.3385	-119.49	-42.2742	304.011	-161.736	36.8323	37.2635	81.5833	126.982	16.5474	92.871	191.13	271.049	-170.945	0.977276
516	77.2644	253.295	65.6559	-14.2822	139.543	-26.2956	-3.26772	-232.143	-10.7476	-21.9522	-85.8337	41.0094	-7.65456	153.81	-47.6857	-42.5943	1.76781	-108.207	-81.7984	-193.02	-77.4296	101.52	-37.1099	99.9852	99.9773	154.052	-117.206	-170.402	147.83	-311.503	-95.88	-27.6718	8.87728	47.2975	-11.8613	115.98	375.568	90.9479	21.5418	-119.892	-14.765	40.344	50.1043	301.998	44.8917	57.0898	-78.6318	67.4261	-9.10059
518	39.9073	45.8795	-48.1842	-0.167132	-37.5574	49.9444	-34.8922	-42.1787	66.3001	-121.817	62.4663	195.94	155.782	128.711	116.43	303.716	105.399	156.991	-120.409	25.419	-98.3912	85.7283	91.0158	110.085	-97.0334	70.1865	-52.7094	-179.71	155.518	65.1347	-79.6981	-4.15502	115.346	295.04	-83.2474	53.7109	181.242	121.897	262.794	-203.047	2.18272	-15.2489	-66.3355	147.647	-9.88943	124.225	-57.0606	-64.8785	235.059
520	215.593	113.687	102.398	-15.1314	-86.48	-82.016	-169.396	-4.70099	-67.4527	-254.893	230.909	-169.567	140.87	189.792	85.2937	98.7856	88.8794	11.4228	171.002	-101.363	-175.38	116.164	42.7297	410.831	96.2529	-51.1481	-71.3515	183.146	157.006	-49.3346	-193.297	48.2066	-22.0513	85.7131	-85.1475	78.0039	38.2868	162.626	85.9172	-103.058	44.1419	113.243	-88.0682	124.472	213.294	82.1414	189.616	-273.94	59.2479
522	37.3404	213.741	61.975	26.7938	-31.6798	29.7158	-5.89347	72.7322	-93.7912	28.7099	-85.2409	-47.8453	290.543	231.327	-65.1624	3.8815	-57.5073	22.0526	-47.3356	166.863	-77.8283	82.2096	81.1276	-14.8489	-44.2652	-12.5179	129.697	254.597	0.296851	-17.4012	-100.957	-113.466	-86.9634	227.8	24.482	29.7346	-81.2781	-39.5274	123.323	-41.0337	-221	-102.562	-13.0825	266.012	166.327	146.488	-122.389	40.7441	-27.196
524	-2.56239	-90.3816	-7.02939	115.285	-266.796	-113.775	-47.9035	6.62023	-12.4095	-22.8945	-77.4921	-254.947	51.4357	-86.0837	186.794	75.7255	41.2232	-210.03	231.475	239.079	-106.33	88.5685	152.038	-33.5538	234.832	106.254	113.38	118.782	79.482	-223.557	280.281	104.265	25.6346	17.4535	-24.3289	-127.003	13.2601	-1.92124	41.5137	-12.2739	144.011	-101.532	225.7	118.014	13.663	-30.7688	33.0671	79.9982	-30.2553
526	53.937	-33.0828	134.029	121.418	21.9392	22.3687	-80.792	-76.6228	95.9237	4.17436	66.5669	-64.3973	227.791	185.976	190.515	192.731	203.675	-62.81	143.508	183.759	-53.057	-243.443	-21.4071	-161.597	107.245	152.855	-229.932	307.191	-140.091	12.5779	-199.164	99.1867	-61.8719	347.056	251.478	-129.891	-28.0152	207.522	-52.529	101.425	-186.438	-118.382	168.696	151.394	120.957	371.138	230.716	13.6641	-148.144
528	15.5925	146.67	-23.2373	-30.4791	-91.8709	-100.654	53.0655	-69.1612	-185.938	-76.7491	-266.326	88.436	-180.017	-55.5014	-109.533	57.1664	-5.25785	135.047	71.4881	226.768	-27.3023	-83.7029	180.351	101.21	9.33483	112.878	-6.01298	-233.451	-8.4884	-116.515	-339.09	-209.584	13.5749	32.0227	70.352	144.438	128.622	246.277	-165.437	205.131	-135.157	-132.559	260.877	-20.7344	-3.94736	-16.3904	144.846	-4.48291	-41.2739
530	108.481	148.404	55.7254	71.963	-167.169	11.0764	-50.2077	-178.534	-106.931	48.9067	43.9336	-89.4358	-214.931	182.178	-24.112	120.185	77.5329	150.182	-247.538	-492.573	-158.61	-66.7709	-154.653	57.901	-75.7369	76.1252	75.6723	74.526	-34.6903	159.057	-358.814	-153.621	107.912	155.577	195.555	-23.9976	-110.961	-60.3017	250.621	15.616	-34.9125	197.985	127.022	66.3287	127.932	-61.411	-64.7938	209.17	128.335
[truncated: 71 more columns]

## Sheet: with poylmer contact
concentr. [%]	negative control (PAM40k)										negative control (PAM150k)										negative control (PAM150mio)										negative control (PEG8k)										negative control (PEG20k)
time [min] >	30		60		90		120		150		30		60		90		120		150		30		60		90		120		150		30		60		90		120		150		30		60		90		120		150
wavel. [nm] v	#1	#2	#1	#2	#1	#2	#1	#2	#1	#2	#1	#2	#1	#2	#1	#2	#1	#2	#1	#2	#1	#2	#1	#2	#1	#2	#1	#2	#1	#2	#1	#2	#1	#2	#1	#2	#1	#2	#1	#2	#1	#2	#1	#2	#1	#2	#1	#2	#1
460	210.411	208.664	-50.9382	-97.6034	-302.672	-3.99099	362.834	490.797	376.479	330.283	-142.078	132.46	-89.7017	224.076	403.644	427.219	12.2871	-171.244	43.2869	-86.7224	-186.115	-31.0296	-426.304	289.168	32.2443	-11.8779	164.871	110.857	373.894	184.473	8.66917	155.58	186.561	133.574	-33.1986	148.12	197.933	-216.029	243.223	499.093	8.84498	91.4754	6.99981	214.129	214.718	107.637	315.901	506.83	165.55
462	76.9234	21.7551	120.564	60.5282	30.3197	-92.6818	298.522	545.026	294.75	-71.0609	78.9181	142.918	179.984	121.193	50.6908	72.1282	191.977	160.853	-117.39	129.254	-24.4719	-57.0868	-105.309	-208.324	162.996	133.672	118.775	237.298	397.781	670.744	119.888	6.62069	3.18888	406.835	101.676	47.8051	-81.793	-31.7872	437.374	478.304	-106.54	182.789	-39.7637	199.527	124.21	226.738	453.146	543.408	285.197
464	179.333	77.1946	-303.691	13.8952	-358.194	-45.1746	74.6386	307.036	155.975	462.087	-304.828	-157.618	284.141	160.233	147.709	343.057	70.261	111.079	-125.895	52.565	173.953	-154.424	260.824	-94.7072	147.146	140.526	202.114	275.789	539.811	413.569	58.5012	169.083	337.375	160.566	12.9527	-92.174	-230.341	-286.585	654.895	311.598	-10.7539	101.345	179.912	264.973	52.9234	298.799	412.168	258.755	264.581
466	83.3989	258.597	-172.697	250.907	-66.7869	17.5219	79.4228	263.971	266.13	188.616	-21.4062	86.9489	141.418	302.44	340.726	350.916	272.999	-8.09556	-56.2498	-243.468	-245.184	120.127	-203.581	-185.971	-119.501	142.908	355.114	285.634	390.927	551.031	-125.339	60.1856	216.725	275.853	-39.0217	-28.0473	-157.407	-259.336	359.789	290.785	29.0671	-294.97	158.196	-114.492	258.288	204.836	424.214	392.857	286.266
468	-115.995	260.733	53.0862	-366.299	-176.393	-158.977	218.106	373.779	225.789	218.861	79.6907	226.342	23.1895	146.515	17.1698	393.5	318.235	248.357	56.3387	-88.3081	-280.907	31.4692	-313.161	-122.141	65.3624	265.286	192.08	378.291	514.656	775.15	240.71	251.955	108.764	204.184	-17.6364	72.6315	-215.431	-206.917	659.191	377.489	-359.548	-37.0695	138.936	138.254	77.4662	490.625	404.101	460.098	-100.038
470	39.7802	-9.29152	-176.336	119.471	-212.508	224.87	128.982	455.35	287.51	148.052	269.012	102.374	-100.862	-166.848	247.039	202.905	-17.181	165.18	-68.9971	-15.8892	127.357	273.917	-4.09657	-145.21	74.8285	376.642	70.7568	64.625	311.902	541.888	-58.5469	222.117	112.637	12.6196	10.3307	74.1287	-184.989	21.5804	422.133	453.061	-96.6397	-219.056	-44.4142	31.6396	272.373	156.659	373.017	356.613	65.9948
472	-84.4084	337.266	-20.3794	-105.11	-55.735	-226.086	418.426	369.428	59.7337	94.6655	15.9845	215.691	38.6492	245.258	332.411	425.077	94.8044	348.711	206.208	-145.879	103.674	190.596	-67.3377	-163.142	275.824	216.732	-22.0101	437.294	318.518	601.115	7.8764	26.7957	250.384	354.033	-50.4462	-3.94653	128.436	216.509	650.898	409.694	-223.397	116.829	125.079	223.27	69.0344	459.303	423.04	649.5	-111.995
474	193.688	229.543	-10.7025	-69.3887	8.59511	176.619	412.805	219.814	404.762	299.563	263.025	235.978	-81.3792	257.907	126.987	372.122	-59.5546	250.583	-104.573	-89.7613	18.5681	-24.8334	-380.397	-435.113	156.524	419.335	131.341	267.538	553.927	452.971	65.7931	221.75	226.334	232.413	-4.7368	162.385	-239.193	-290.038	318.302	430.67	-161.082	-237.167	146.821	-27.234	152.503	-48.0751	549.677	361.344	280.726
476	-3.10004	321.707	37.918	43.0913	131.961	82.6582	-7.85369	111.95	237.314	243.279	71.7127	106.262	104.636	407.714	189.737	114.215	-115.273	57.3509	112.161	22.3072	22.5002	8.81718	-340.921	-73.7892	230.186	169.776	-222.785	101.282	660.349	540.197	31.9264	83.5546	-105.806	429.263	95.9966	79.9676	-187.392	171.257	138.3	387.276	9.6166	-128.191	16.5995	303.617	260.167	-101.797	179.135	405.99	92.3104
478	156.97	243.506	-70.3889	-102.141	-382.929	-503.278	621.032	72.5293	94.274	317.769	13.9698	307.687	205.53	234.239	190.384	299.275	140.986	-22.2029	-176.958	-10.3715	42.9619	-139.002	236.4	187.579	145.014	-22.0967	295.791	384.238	462.569	547.622	82.4007	-101.901	348.63	316.063	17.5805	-183.369	-154.898	-136.132	187.53	268.119	-97.7142	-149.84	294.929	38.9814	47.4961	224.896	365.015	650.883	176.452
480	102.428	69.1821	36.2879	62.5652	50.6921	-97.5219	101.544	284.527	88.9021	226.816	-28.3561	141.432	41.444	10.3783	426.371	329.707	35.4501	308.205	-61.2268	115.937	-78.027	24.7502	58.8366	48.8752	147.371	-90.3267	248.052	392.606	451.724	344.98	-2.57987	133.939	117.531	218.148	-191.465	66.9705	-62.2526	49.5867	302.658	289.592	-231.184	-178.413	83.2985	55.1986	297.486	105.696	348.698	581.592	65.8472
482	213.332	304.633	-0.532828	-49.1815	-59.05	-38.235	258.641	248.466	255.546	327.859	73.5049	166.762	-50.3608	195.004	219.203	240.403	163.841	177.807	-24.3281	109.494	-45.4033	40.2898	-78.6329	-74.4157	-0.650549	241.754	293.425	367.554	464.745	344.345	24.0591	51.1692	289.164	294.571	88.3735	76.9421	-176.697	103.199	242.24	104.361	-27.5888	92.3646	168.671	231.687	200.517	153.54	302.677	358.248	48.744
484	115.159	207.783	-69.0359	62.1079	-109.352	-190.265	180.711	186.178	310.662	432.408	-16.3413	7.69335	-44.8787	127.164	213.397	264.582	71.0388	174.876	51.1542	115.17	-7.98349	-258.553	-157.232	-31.7043	100.559	131.225	68.7806	249.603	373.703	419.573	-165.096	31.8757	198.166	165.442	-129.249	36.8256	-289.018	155.342	199.021	251.839	55.2147	-182.906	121.354	317.946	81.2898	89.8648	279.603	513.193	415.319
486	93.3476	38.28	-93.7017	89.5396	17.5923	-67.0615	78.1061	317.07	126.279	-186.743	-26.0968	-22.6161	259.181	-21.8628	366.479	275.159	330.189	271.934	48.1516	50.8963	-75.1841	203.234	-182.904	-3.64938	242.053	-182.319	241.162	176.118	303.898	266.614	13.5751	122.055	235.064	501.539	-266.748	42.7452	83.2098	-58.1845	336.557	424.732	-96.146	-329.124	41.5444	397.155	277.395	117.819	348.573	184.79	69.3153
488	32.7957	-52.6124	87.3697	-1.8997	-114.016	-187.153	264.183	344.208	324.855	53.7774	-120.087	74.7635	195.079	266.575	208.618	303.167	204.231	192.213	198.485	-105.912	-12.3772	-19.2096	-69.3361	83.1938	274.209	-29.8337	116.663	311.662	200.349	429.705	111.594	105.919	416.706	240.931	108.035	-256.562	-74.1708	47.299	445.427	165.779	-313.414	58.7544	-21.31	77.146	-54.4673	333.349	260.273	267.236	132.09
490	55.9416	75.4925	-57.7363	-187.455	-66.9913	70.6639	157.557	286.601	141.778	114.425	-133.189	203.678	-32.2514	-2.3443	274.834	295.929	97.7943	59.3806	-67.126	40.7922	-118.576	-41.1201	-97.0272	-75.4343	169.36	160.385	327.626	244.169	515.331	346.123	53.5548	-191.847	167.46	140.974	203.195	-93.6445	236.467	-213.859	159.961	248.091	-35.9382	-114.988	-140.965	169.847	-45.502	70.1547	293.726	228.358	3.34908
492	185.256	119.643	-93.9172	44.4106	-17.1518	-115.854	197.054	318.569	275.538	306.57	-8.5017	19.8677	421.468	30.0029	103.136	170.285	-128.696	239.131	-31.3028	308.431	-7.98061	47.2882	-65.2882	-38.7807	103.56	162.921	238.169	338.567	378.545	313.645	-31.6098	-9.5348	231.192	272.859	14.1022	-20.6911	202.837	142.916	111.475	66.3586	-26.527	-59.5623	89.8109	46.014	-97.6293	143.579	176.949	349.276	-8.02482
494	-16.334	89.5013	-87.974	264.884	-74.2287	73.0006	184.615	297.61	161.441	174.978	-14.2338	-81.5405	393.928	197.379	262.497	114.805	254.756	311.362	-52.2419	166.191	-103.098	-112.877	-173.365	133.182	165.136	65.5204	104.273	99.187	320.537	230.593	-124.652	131.343	164.689	331.256	106.218	-15.7268	-186.076	24.0854	252.636	287.379	-295.426	-85.3023	49.4841	79.3879	121.057	218.942	383.926	141.653	69.4046
496	-69.5947	239.525	81.3257	48.4835	-14.8279	-197.631	105.802	299.019	-17.5448	141.125	-170.322	174.317	97.2042	57.8277	221.912	254.453	-4.12821	9.24275	187.864	162.977	8.8253	-47.4361	-180.449	-154.028	-37.2647	76.4845	261.95	296.115	270.188	478.632	152.372	120.511	60.7512	244.206	-88.3714	39.0884	8.24893	-23.3221	321.026	319.8	103.341	-155.79	173.832	130.65	342.399	46.946	152.788	360.713	70.7238
498	101.017	182.135	-95.2538	-6.6331	-279.806	97.3378	161.605	302.366	203.572	36.2903	49.1291	42.3945	-221.198	140.633	207.039	422.044	34.7553	107.913	-13.4278	-60.2933	-75.5935	-42.7943	-123.693	-162.83	242.886	12.6069	117.011	263.234	534.052	449.314	243.849	141.953	219.919	216.779	-3.63299	-197.92	-31.4411	223.376	414.753	148.676	-379.507	-257.601	44.4351	140.785	185.465	117.564	110.194	169.251	-33.0609
500	2.37803	215.955	-263.812	55.242	22.5988	-32.4792	213.954	260.237	258.273	164.712	49.0774	119.741	176.101	75.7144	374.333	245.272	-59.8417	51.0013	-91.1067	25.5561	-16.8097	-22.1893	36.7044	-138.031	277.192	258.054	108.889	201.865	374.985	290.312	189.063	-241.548	96.5105	214.305	-88.4188	45.3299	79.9156	-13.0823	240.299	315.376	-180.519	-139.509	-26.9449	214.52	181.942	40.938	167.492	310.807	-105.575
502	97.1974	59.6409	8.22473	139.838	-217.783	-205.009	66.276	208.155	100.802	180.923	110.58	-28.1469	75.2508	257.647	276.674	179.012	56.5195	104.615	98.3026	77.1891	8.10492	93.2674	-150.423	-52.3585	-32.8322	216.463	165.239	58.9028	411.26	441.212	30.9545	306.893	185.508	42.8797	8.32625	-5.95732	-58.2946	141.362	331.299	179.935	-224.767	-233.493	133.151	103.048	149.81	158.868	312.866	319.806	88.8804
504	109.917	97.6088	41.7822	-233.791	94.649	-23.4917	215.13	338.885	106.184	221.227	85.9475	-60.5411	-3.64604	-30.914	256.847	152.974	165.673	-26.4952	4.50984	68.7032	-50.9189	18.2415	-33.6986	36.3355	261.415	65.7423	415.384	101.386	443.857	246.724	-207.815	100.04	167.131	324.361	-41.593	52.6089	-2.57566	-60.2919	270.417	466.682	-142.52	-0.523561	17.6844	35.8157	209.255	86.8613	253.18	264.161	-45.6654
506	152.288	-14.9421	63.7049	19.8803	-44.593	-136.671	248.44	184.933	104.198	187.653	19.8803	165.375	40.1369	157.858	65.7762	-11.5114	-20.6675	18.1753	97.0074	-109.598	62.3661	-192.599	-95.8517	-129.06	98.4885	166.065	-75.3346	99.588	391.974	459.354	82.6748	348.411	273.988	89.8048	-27.9296	-76.9869	-22.8813	-166.714	149.883	424.639	-158.43	141.294	22.9715	161.678	149.445	151.552	368.812	361.141	187.1
508	-11.3805	128.638	-42.556	235.939	-46.4262	39.4663	247.701	96.4783	271.544	318.79	-99.0332	-6.73832	-25.7621	99.7249	118.143	329.459	84.8241	-62.4397	-44.6314	67.7635	-59.4808	54.55	-231.918	46.437	240.587	223.694	43.6782	86.9158	283.559	269.972	227.434	-3.59932	161.391	416.791	83.3281	50.6919	-131.997	2.82722	191.261	484.798	-209.416	-114.542	225.571	216.961	170.707	271.225	61.5702	463.347	27.6653
510	34.5048	210.45	-49.645	88.3314	-192.353	130.387	161.752	116.372	59.01	106.69	-139.697	24.0382	58.3119	77.6103	182.217	376.244	36.3307	167.483	-155.949	-157.505	96.618	34.5174	-58.2284	-225.493	238.874	114.962	98.7	249.423	166.306	437.419	-8.46183	-153.415	122.892	306.993	-145.478	178.249	362.512	199.965	131.56	391.975	-60.9527	-172.597	36.6267	26.2342	56.9893	191.234	219.739	444.584	109.925
512	44.5293	222.325	-148.66	340.763	-125.399	-233.822	-26.8017	270.227	239.646	103.24	155.878	156.388	-115.889	104.415	204.95	-14.2281	209.53	102.776	-62.5893	-57.6204	-29.1671	63.5445	-134.151	-16.0403	96.4593	57.1658	243.948	136.195	428.156	248.945	113.606	177.369	161.869	272.75	36.0032	-59.7621	34.7348	103.772	199.554	205.151	-195.347	-240.182	63.7288	121.298	-59.9286	261.307	374.875	319.454	-18.5711
514	14.6158	295.34	136.956	190.816	188.052	-82.4702	89.9547	34.7829	114.469	229.363	183.189	-58.2901	238.246	61.6053	131.808	328.881	103.778	-76.5682	-87.0742	200.856	-21.1636	131.021	-168.39	-71.8478	113.562	207.157	129.958	102.798	508.839	375.377	-181.446	42.5252	51.8731	303.878	81.783	121.803	20.2172	22.8849	228.377	217.685	-162.908	-54.1979	87.6767	265.645	19.8327	151.157	234.805	278.058	8.61853
516	162.074	66.8885	-173.544	5.76144	-25.6857	102.98	194.138	251.321	244.059	313.144	-23.8633	66.0395	-62.362	35.5237	134.367	224.77	47.6305	90.159	-96.906	184.973	41.5276	-109.109	4.30312	146.156	108.734	139.884	275.096	250.671	348.042	399.128	36.7565	20.0367	35.8334	206.151	21.5241	39.4041	-20.961	175.677	240.094	213.375	-81.7083	-364.882	64.4864	249.361	209.792	77.0506	204.082	-10.7689	-149.113
518	-39.9622	6.08182	106.969	-59.9832	-83.2853	-0.0048387	49.4643	117.679	122.744	202.76	7.7448	17.8017	32.1476	213.915	201.095	313.901	-29.8866	-1.91887	2.81159	-111.228	84.9579	-20.2091	-98.3079	-103.206	191.225	207.95	183.335	95.1098	332.529	422.5	166.674	55.9241	84.8494	161.038	-98.8066	-30.5013	-25.9766	-40.4679	321.764	217.779	-93.8733	-244.591	58.6023	140.362	180.279	-46.0111	383.054	255.43	181.774
520	127.476	33.2881	-48.2721	-92.0085	-352.91	63.9572	139.758	106.859	362.084	232.562	13.4774	153.908	217.184	-27.8406	139.291	361.972	201.815	98.5149	15.1676	-69.5811	-134.976	-23.1711	-92.4266	-63.743	49.1434	91.4545	204.728	125.548	435.806	358.835	109.195	-27.7073	234.822	238.337	-268.711	303.794	58.0356	113.928	307.592	164.228	-180.451	-17.3386	224.943	-116.31	59.0199	90.1607	338.78	333.431	72.4112
522	180.952	14.8063	-89.3587	7.94954	-173.968	-94.6446	203.724	245.325	168.66	182.216	47.6348	147.207	120.147	-32.2582	201.345	223.033	109.249	56.3652	96.9179	-125.192	71.7941	40.923	-191.447	-20.1975	229.131	101.769	3.80145	-19.3921	270.706	428.301	-33.8005	-41.1553	50.5387	166.608	-34.2369	110.76	-70.0812	35.5783	317.297	395.01	-148.63	-112.833	70.0919	401.483	92.4418	115.847	179.29	344.954	97.9
524	-1.03298	166.453	67.2414	276.967	-91.6773	122.297	194.118	128.289	126.466	235.407	-169.194	167.707	141.702	107.657	189.502	120.811	67.8405	195.778	-7.27554	205.906	-15.2066	180.144	-25.3644	-35.4178	90.2789	54.8038	313.189	-47.5886	261.349	412.253	-61.1571	186.425	256.22	280.379	-6.8725	-12.1083	37.64	22.7013	220.714	240.861	-100.829	-185.443	275.391	120.378	302.402	419.266	255.724	322.979	301.794
526	72.5233	169.331	-22.6231	-13.0815	-202.576	224.926	60.7509	154.862	42.2707	295.895	-127.987	-70.6709	250.667	143.973	169.538	137.848	89.9408	69.3282	105.983	-43.0807	-175.979	-75.6548	13.3636	9.03598	59.1686	68.8067	-2.45258	174.303	453.118	370.911	3.82215	-166.309	123.413	322.592	-0.568575	12.8732	29.0469	-5.22292	219.581	40.5294	-145.425	-103.239	-191.321	123.949	403.042	1.07378	155.814	203.928	126.988
528	71.9763	123.461	-25.0106	-23.5553	-18.8	-77.8475	286.484	344.17	233.51	137.371	21.4118	76.3644	14.06	136.776	136.44	64.2039	-7.13028	-67.3499	-183.683	230.712	-30.0412	-212.215	-59.0665	9.76391	7.29599	77.9153	132.7	256.931	387.854	308.823	1.86207	1.88103	230.423	332.96	33.5946	-5.32479	24.3357	-133.722	178.393	376.176	-180.725	-185.032	95.2774	79.5951	173.491	89.609	493.16	388.659	165.938
530	7.4351	-0.807028	-258.458	43.5515	-138.188	244.899	433.851	280.618	125.973	70.952	68.2189	73.3054	183.453	71.0207	73.5418	180.24	177.158	161.871	122.625	10.738	-86.3633	181.411	-180.263	-7.77601	128.791	251.594	273.411	175.332	557.01	485.491	-32.1832	244.95	132.07	159.34	127.881	111.718	-59.2838	-51.8076	223.186	160.056	108.238	-131.111	123.106	95.1703	77.4801	133.52	374.67	293.446	62.8506
[truncated: 71 more columns]
